# Supplementary material for: Reactive Adsorption Performance and Behavior of Gaseous Cumene on MCM-41 Supported Sulfuric Acid
Source: Molecules. 2022 Aug 11;27(16):5129. doi: 10.3390/molecules27165129 (PMC9416091; doi:10.3390/molecules27165129)
Supplement: Supplementary file 1 [file molecules-27-05129-s001.zip]

Archive with 1 entries (1 files):
- molecules-1831398-supplementary.pdf
